# Supplementary material for: Local anaesthetics or their combination with morphine and/or magnesium sulphate are toxic for equine chondrocytes and synoviocytes in vitro
Source: BMC Vet Res. 2017 Nov 7;13:318. doi: 10.1186/s12917-017-1244-8 (PMC5678813; doi:10.1186/s12917-017-1244-8)
Supplement: Additional file 1: — Raw data on chondrocyte and synoviocyte viability and synoviocyte gene expression. (XLSX 18 kb) [file 12917_2017_1244_MOESM1_ESM.xlsx]

## Sheet: Viability Cart & Synovioc
Horse	Treatment	Chondrocytes	Synoviocytes	LogSyn	SquarerootSyn
1	1		10087250	7	3176.04
1	2	3698371	136146	5.13	368.98
1	3	2941610	3990.82	3.6	63.17
1	4	5294450	1122.06	3.05	33.5
1	5	3333525	5098.26	3.71	71.4
1	6	7386475	7496565	6.87	2737.99
1	7	5930050	9298495	6.97	3049.34
1	8	8350950	7005895	6.85	2646.87
1	9	6697085	1948880	6.29	1396.02
1	10	6749980	3370.55	3.53	58.06
1	11	7619380	34926.1	4.54	186.89
1	12	2326230	1846.16	3.27	42.97
2	1	28221800	13841200	7.14	3720.38
2	2	8977230	38637.8	4.59	196.57
2	3	9485015	15713	4.2	125.35
2	4	9487525	3222.57	3.51	56.77
2	5	7055305	6497.16	3.81	80.6
2	6	10829450	9246465	6.97	3040.8
2	7	15263200	11980100	7.08	3461.23
2	8	11693500	9705395	6.99	3115.35
2	9	13389140	597146	5.78	772.75
2	10	8275780	7759.89	3.89	88.09
2	11	8895965	131231	5.12	362.26
2	12	2300460	2161.23	3.33	46.49
3	1	8157165	11552550	7.06	3398.9
3	2	7846555	150256	5.18	387.63
3	3	5311045	7307.76	3.86	85.49
3	4	8185465	3954.8	3.6	62.89
3	5	9752240	605394	5.78	778.07
3	6	9212555	11713400	7.07	3422.48
3	7	10056220	6203705	6.79	2490.72
3	8	10972600	7256675	6.86	2693.82
3	9	2454750	82580.9	4.92	287.37
3	10	3547490	2469.33	3.39	49.69
3	11	3299280	347532	5.54	589.52
3	12	590599	4794.4	3.68	69.24
4	1	10830900	18050000	7.26	4248.53
4	2	8585410	109900	5.04	331.51
4	3	2116945	2419.28	3.38	49.19
4	4	3861230	1126.07	3.05	33.56
4	5	3389440	3591.62	3.56	59.93
4	6	5190105	16600000	7.22	4074.31
4	7	6547510	10445365	7.02	3231.93
4	8	5479890	11650000	7.07	3413.21
4	9	9256115	25976.6	4.41	161.17
4	10	2798590	1305.09	3.12	36.13
4	11	8422865	197146	5.29	444.01
4	12	1309125	3709.79	3.57	60.91
5	1	13482750
5	2	9899330	205778	5.31	453.63
5	3	748031	15576.9	4.19	124.81
5	4	4364455	1681.14	3.23	41
5	5	1310775	14313.1	4.16	119.64
5	6	3910055	12050000	7.08	3471.31
5	7	2170685	7921565	6.9	2814.53
5	8	5324555	10259210	7.01	3203
5	9	10553650	1166172	6.07	1079.89
5	10	3581500	2360.28	3.37	48.58
5	11	2448395	3178.57	3.5	56.38
5	12	3480300	5005.4	3.7	70.75
6	1	1870910	8354695	6.92	2890.45
6	2	1423210	3095.62	3.49	55.64
6	3	969915	600.017	2.78	24.5
6	4	1596235	3121.51	3.49	55.87
6	5	695279	13886.7	4.14	117.84
6	6	1684145	8730095	6.94	2954.67
6	7	2402655	6496710	6.81	2548.86
6	8	3822540	4841005	6.68	2200.23
6	9	1617415	1676405	6.22	1294.76
6	10	485102	26920	4.43	164.07
6	11	725843	2981.51	3.47	54.6
6	12	33291	1333.09	3.12	36.51
7	1	3363390	6446075	6.81	2538.91
7	2	1131485	24964	4.4	158
7	3	1356815	3895.76	3.59	62.42
7	4	1529280	819.033	2.91	28.62
7	5	6667285	3501.59	3.54	59.17
7	6	1116895	10628850	7.03	3260.19
7	7	5868435	4293540	6.63	2072.09
7	8	6887435	5044470	6.7	2245.99
7	9	5829710	1543895	6.19	1242.54
7	10	503810	19825	4.3	140.8
7	11	3167590	17583.7	4.25	132.6
7	12	1203270	15747.2	4.2	125.49
8	1	3797425	8282265	6.92	2877.89
8	2	3544835	4241.05	3.63	65.12
8	3	3438590	1083.07	3.03	32.91
8	4	599538	983.045	2.99	31.35
8	5	1563640	3524.6	3.55	59.37
8	6	8014050	9694860	6.99	3113.66
8	7	4896230	8817985	6.95	2969.51
8	8	8569995	5212385	6.72	2283.06
8	9	10789850	1981080	6.3	1407.51
8	10	6129405	51426.8	4.71	226.77
8	11	9639855	1262.08	3.1	35.53
8	12	164741	1421.1	3.15	37.7

## Sheet: Gene expression Synoviocytes
Horse	Treatment	IL1B	IL6	TNFa	SqrtIL1B	SqrtIL6	SqrtTNFa	LogIL1B	LogIL6	LogTNFa
1	1	0.00870082	0.0255683	0.00027741	0.09	0.16	0.02	-2.06	-1.59	-3.56
1	2	0.0220089	0.042603	0.00074814	0.15	0.21	0.03	-1.66	-1.37	-3.13
1	3	0.183727	0.147345	0.00630859	0.43	0.38	0.08	-0.74	-0.83	-2.2
1	4	1.32091	0.516832	0.00787866	1.15	0.72	0.09	0.12	-0.29	-2.1
1	5	2.69646	1.16549	0.0115228	1.64	1.08	0.11	0.43	0.07	-1.94
1	6	1	0.046233	0.00109292	1	0.22	0.03	0	-1.34	-2.96
1	7	0.00957663	0.00658242	6.76e-06	0.1	0.08	0	-2.02	-2.18	-5.17
1	8			0.131976			0.36			-0.88
1	9	0.00433967	0.0713488	0.00156524	0.07	0.27	0.04	-2.36	-1.15	-2.81
1	10	0.0397367	0.226757	0.114997	0.2	0.48	0.34	-1.4	-0.64	-0.94
1	11	0.213302	0.127742	0.00403724	0.46	0.36	0.06	-0.67	-0.89	-2.39
1	12	0.215965	0.143226	0.00284166	0.46	0.38	0.05	-0.67	-0.84	-2.55
2	1	0.0112124	0.00781719	0.00010039	0.11	0.09	0.01	-1.95	-2.11	-4
2	2	0.298748	0.285184	0.0322703	0.55	0.53	0.18	-0.52	-0.54	-1.49
2	3	1.79216	1.35667	0.0726161	1.34	1.16	0.27	0.25	0.13	-1.14
2	4	2.94833	1.48988	0.0191621	1.72	1.22	0.14	0.47	0.17	-1.72
2	5	1.99442	1.33022	0.127901	1.41	1.15	0.36	0.3	0.12	-0.89
2	6	0.0113091	0.00699626	4.162e-05	0.11	0.08	0.01	-1.95	-2.16	-4.38
2	7	0.00605636	0.0170553	1.65e-05	0.08	0.13	0	-2.22	-1.77	-4.78
2	8	0.00222831	0.0170054	9.65e-06	0.05	0.13	0	-2.65	-1.77	-5.02
2	9	0.013003	0.122535	0.00503771	0.11	0.35	0.07	-1.89	-0.91	-2.3
2	10	0.105399	0.124114	0.015988	0.32	0.35	0.13	-0.98	-0.91	-1.8
2	11	0.954202	0.383961	0.00582766	0.98	0.62	0.08	-0.02	-0.42	-2.23
2	12	3.46879	1.31634	0.102756	1.86	1.15	0.32	0.54	0.12	-0.99
3	1	0.00136596	0.00576552	3.46e-06	0.04	0.08	0	-2.86	-2.24	-5.46
3	2	0.106717	0.110338	0.0205384	0.33	0.33	0.14	-0.97	-0.96	-1.69
3	3	0.0476813	0.0527921	0.00244913	0.22	0.23	0.05	-1.32	-1.28	-2.61
3	4	0.331788	0.148241	0.0273601	0.58	0.39	0.17	-0.48	-0.83	-1.56
3	5	0.683304	0.239799	0.00055184	0.83	0.49	0.02	-0.17	-0.62	-3.26
3	6	0.00642168	0.0198145	2.771e-05	0.08	0.14	0.01	-2.19	-1.7	-4.56
3	7	0.00157234	0.00871027	7.99e-06	0.04	0.09	0	-2.8	-2.06	-5.1
3	8	0.0108209	0.119955	7.683e-05	0.1	0.35	0.01	-1.97	-0.92	-4.11
3	9	0.0230568	0.25457	0.00152098	0.15	0.5	0.04	-1.64	-0.59	-2.82
3	10	1.87896	1.42668	0.304237	1.37	1.19	0.55	0.27	0.15	-0.52
3	11	0.29181	0.211843	0.00406799	0.54	0.46	0.06	-0.53	-0.67	-2.39
3	12	3.23747	1.57382	0.0414831	1.8	1.25	0.2	0.51	0.2	-1.38
4	1	0.00776553	0.0423949	1.255e-05	0.09	0.21	0	-2.11	-1.37	-4.9
4	2	0.846726	0.661158	0.118077	0.92	0.81	0.34	-0.07	-0.18	-0.93
4	3	2.86672	0.864058	0.0701896	1.69	0.93	0.26	0.46	-0.06	-1.15
4	4	3.82953	1.92239	0.273068	1.96	1.39	0.52	0.58	0.28	-0.56
4	5	2.70463	1.01337	0.0180637	1.64	1.01	0.13	0.43	0.01	-1.74
4	6	0.00257074	0.0257343	7.206e-05	0.05	0.16	0.01	-2.59	-1.59	-4.14
4	7	0.00353347	0.00996119	6.347e-05	0.06	0.1	0.01	-2.45	-2	-4.2
4	8	0.00927931	0.020879	0.00018825	0.1	0.14	0.01	-2.03	-1.68	-3.73
4	9	0.00985451	0.100707	0.0064352	0.1	0.32	0.08	-2.01	-1	-2.19
4	10	3.29596	2.03519	0.261292	1.82	1.43	0.51	0.52	0.31	-0.58
4	11	2.36308	1.37351	0.022068	1.54	1.17	0.15	0.37	0.14	-1.66
4	12	1.87278		0.148007	1.37		0.38	0.27		-0.83
5	1	1.6537	1.27053	0.0116171	1.29	1.13	0.11	0.22	0.1	-1.93
5	2
5	3	1.32721	0.866077	0.0146519	1.15	0.93	0.12	0.12	-0.06	-1.83
5	4	3.52694	1.56215	0.0665839	1.88	1.25	0.26	0.55	0.19	-1.18
5	5	2.41597	1.09283	0.040486	1.55	1.05	0.2	0.38	0.04	-1.39
5	6	0.00297135	0.0274852	0.00036961	0.05	0.17	0.02	-2.53	-1.56	-3.43
5	7			0.0187344			0.14			-1.73
5	8	0.00234586	0.0236131	9.805e-05	0.05	0.15	0.01	-2.63	-1.63	-4.01
5	9	0.03686	0.395788	0.00545918	0.19	0.63	0.07	-1.43	-0.4	-2.26
5	10	1.67685	2.65842		1.29	1.63		0.22	0.42
5	11	4.24569	2.23287	0.0618921	2.06	1.49	0.25	0.63	0.35	-1.21
5	12	1.9126	1.11798	0.111795	1.38	1.06	0.33	0.28	0.05	-0.95
6	1	0.36221	0.168019	0.0335801	0.6	0.41	0.18	-0.44	-0.77	-1.47
6	2	2.41412	2.18818	0.211501	1.55	1.48	0.46	0.38	0.34	-0.67
6	3	0.144977	0.174049	0.00702915	0.38	0.42	0.08	-0.84	-0.76	-2.15
6	4	1.69823	0.869566	0.00494653	1.3	0.93	0.07	0.23	-0.06	-2.31
6	5	0.938937	0.624064	0.0129397	0.97	0.79	0.11	-0.03	-0.2	-1.89
6	6	0.0138449	0.0427292	0.00013401	0.12	0.21	0.01	-1.86	-1.37	-3.87
6	7	0.00463483	0.0129737	8.63e-06	0.07	0.11	0	-2.33	-1.89	-5.06
6	8	0.00516888	0.0525269	9.012e-05	0.07	0.23	0.01	-2.29	-1.28	-4.05
6	9	0.00349668	0.233571	0.00391777	0.06	0.48	0.06	-2.46	-0.63	-2.41
6	10	0.0113657	0.13316	0.00863672	0.11	0.36	0.09	-1.94	-0.88	-2.06
6	11	4.701	2.4088	0.107997	2.17	1.55	0.33	0.67	0.38	-0.97
6	12	4.66389	1.79326		2.16	1.34		0.67	0.25
8	1	0.00096742	0.00363885	9.667e-05				-3.01	-2.44	-4.01
8	2	0.159015	0.299231	0.0111475				-0.8	-0.52	-1.95
8	3	0.356811	0.22993	0.00386138				-0.45	-0.64	-2.41
8	4	0.754556	0.318423	0.0194561				-0.12	-0.5	-1.71
8	5	1.53322	0.697565	0.00327948				0.19	-0.16	-2.48
8	6	0.00366535	0.0119775	1.275e-05				-2.44	-1.92	-4.89
8	7	0.00159555	0.00265888	5.5e-06				-2.8	-2.58	-5.26
8	8	0.00173197	0.0118895	5.55e-06				-2.76	-1.92	-5.26
8	9	0.0131314	0.168934	0.0013063				-1.88	-0.77	-2.88
8	10	0.0206142	0.0650015	0.00190722				-1.69	-1.19	-2.72
8	11	3.25923	1.52319	0.072917				0.51	0.18	-1.14
8	12	1.88858	0.856921	0.126675				0.28	-0.07	-0.9
